# Supplementary material for: Exploring Weissella confusa W1 and W2 Strains Isolated from Khao-Mahk as Probiotic Candidates: From Phenotypic Traits to Genomic Insights
Source: Antibiotics (Basel). 2024 Jun 28;13(7):604. doi: 10.3390/antibiotics13070604 (PMC11273482; doi:10.3390/antibiotics13070604)
Supplement: Supplementary file 1 [file antibiotics-13-00604-s001.zip]

Archive with 1 entries (1 files):
- antibiotics-3072038-supplementary.pdf
